# Supplementary material for: α7 nicotinic acetylcholine receptor upregulation by anti-apoptotic Bcl-2 proteins
Source: Nat Commun. 2019 Jun 21;10:2746. doi: 10.1038/s41467-019-10723-x (PMC6588605; doi:10.1038/s41467-019-10723-x)
Supplement: Supplementary file 5 — Supplementary Data 1 [file 41467_2019_10723_MOESM5_ESM.xlsx]

## Sheet: Sheet1
cDNA mutated	Name of Primer	Primer Sequence
α7 nAChR
	del 347; Fwd	GCG TGG TTC CTG CGA ATG AAG AGG GCG GTC TGC AGC GAG TGG AAG TTC
	del 347; Rev	GAA CTT CCA CTC GCT GCA GAC CGC CCT CTT CAT TCG CAG GAA CCA CGC
	del PM4; Fwd	CAA CCC CCC GAG GGG GAC CCG GAT GAA AGT GAA GCA GTC TGC AGC GAG TGG AAG TTC
	del PM4; Rev	GAA CTT CCA CTC GCT GCA GAC TGC TTC ACT TTC ATC CGG GTC CCC CTC GGG GGG TTG
	L433A; Fwd	CAA CCC CCC GAG GGG GAC CCA GAT GCA GCA AAG ATC CTG GAG GAG GTC
	L433A; Rev	GAC CTC CTC CAG GAT CTT TGC TGC ATC TGG GTC CCC CTC GGG GGG TTG
	I436A; Fwd	GAG GGG GAC CCG GAC TTG GCT AAA GCA CTA GAG GAG GTC CGC TAC ATT GCC AAC
	I436A; Rev	GTT GGC AAT GTA GCG GAC CTC CTC TAG TGC TTT AGC CAA GTC CGG GTC CCC CTC
	V440A; Fwd	GGC CAA GAT CCT GGA GGA GGC ACG ATA CAT TGC CAA CCG CTT CCG C
	V440A; Rev	GCG GAA GCG GTT GGC AAT GTA TCG TGC CTC CTC CAG GAT CTT GGC C
	L433A/I436A/V440A (AAA); Fwd	CAA CCC CCC GAG GGG GAC CCG GAC GCA GCA AAA GCA CTT GAA GAA GCA CGC TAC ATT GCC AAC CGC TTC
	L433A/I436A/V440A (AAA); Rev	GAA GCG GTT GGC AAT GTA GCG TGC TTC TTC AAG TGC TTT TGC TGC GTC CGG GTC CCC CTC GGG GGG TTG
α4 nAChR	A567I; Fwd	CTG TCG CCG GCC CTG ACC AGA ATT GTT GAG GGC GTC CAG TAC ATT G
	A567I; Rev	CAA TGT ACT GGA CGC CCT CAA CAA TTC TGG TCA GGG CCG GCG ACA G
	del PM4; Fwd	CCG CAC CTG CCC CTG TCG CCA GAT ACA GAT TTC TCG GTG AAG GAG GAC TGG AAG
	del PM4; Rev	CTT CCA GTC CTC CTT CAC CGA GAA ATC TGT ATC TGG CGA CAG GGG CAG GTG CGG
β2 nAChR	A427I; Fwd	GTG TGG CTG TGG CCT CCG AGA AAT TGT TGA CGG CGT GCG CTT CAT C
	A427I; Rev	GAT GAA GCG CAC GCC GTC AAC AAT TTC TCG GAG GCC ACA GCC ACA C
	del PM4; Fwd	CTC AGG GGA GCC GTG TGG CTG TGA TGA TGA CCA GAG CGT GAG TGA G
	del PM4; Rev	CTC ACT CAC GCT CTG GTC ATC ATC ACA GCC ACA CGG CTC CCC TGA G
Mcl-1	Mcl-1ΔTM; Fwd	GAG TTC TTC CAT GTA GAG GAT CTC GAG GGT GGC TAA AGG AAT GTG CTG CTG GCT TTT GC
	Mcl-1ΔTM; Rev	GCA AAA GCC AGC AGC ACA TTC CTT TAG CCA CCC TCG AGA TCC TCT ACA TGG AAG AAC TC
